# Supplementary material for: Clinical Effects of Oral Bacteriotherapy on Anal HPV Infection and Related Dysplasia in HIV-Positive MSM: Results from the “HPVinHIV” Trial
Source: Biomedicines. 2021 Nov 22;9(11):1738. doi: 10.3390/biomedicines9111738 (PMC8615833; doi:10.3390/biomedicines9111738)
Supplement: Supplementary file 1 [file biomedicines-09-01738-s001.zip]

Archive with 1 entries (1 files):
- biomedicines-1431351-supplementary.pdf
